# Supplementary material for: Localized Recrystallization of a Lithium-Metal Anode during Fast Stripping in High-Activity Liquid Electrolytes
Source: ACS Appl Mater Interfaces. 2023 Jan 30;15(5):6639–46. doi: 10.1021/acsami.2c17379 (PMC10041533; doi:10.1021/acsami.2c17379)
Supplement: Supplementary file 2 — am2c17379_si_002.zip [file am2c17379_si_002.zip]

Archive with 18 entries (16 files):
- moose_code/
- moose_code/input.i
- __MACOSX/moose_code/._input.i
- moose_code/kernels/
- moose_code/kernels/Diff.C
- __MACOSX/moose_code/kernels/._Diff.C
- moose_code/kernels/Electroneutrality.C
- __MACOSX/moose_code/kernels/._Electroneutrality.C
- moose_code/kernels/.DS_Store
- __MACOSX/moose_code/kernels/._.DS_Store
- moose_code/kernels/Kinetics.C
- __MACOSX/moose_code/kernels/._Kinetics.C
- moose_code/kernels/Diff.h
- __MACOSX/moose_code/kernels/._Diff.h
- moose_code/kernels/Electroneutrality.h
- __MACOSX/moose_code/kernels/._Electroneutrality.h
- moose_code/kernels/Kinetics.h
- __MACOSX/moose_code/kernels/._Kinetics.h
