# Supplementary material for: Localized Recrystallization of a Lithium-Metal Anode during Fast Stripping in High-Activity Liquid Electrolytes
Source: ACS Appl Mater Interfaces. 2023 Jan 30;15(5):6639–46. doi: 10.1021/acsami.2c17379 (PMC10041533; doi:10.1021/acsami.2c17379)
Supplement: Supplementary file 2 — am2c17379_si_002.zip [file am2c17379_si_002.zip › moose_code/input.i]

# input file
# Localized Recrystallization of Lithium Metal Anode during Fast Stripping in High-Activity Liquid Electrolytes
# Author: Shang Zhu, Zijian Hong, Zeeshan Ahmad, Venkat Viswanathan
[Mesh]
  type = GeneratedMesh
  dim = 2
  nx = 200
  xmax =200
  ny=200
  ymax=200
[]
# variables. w: chemical potential, eta: order parameter, pot: applied overpotential.
[Variables]
  [./w]
  [../]
  [./eta]
  [../]
  [./pot]
  [../]
[]

# Creating functions for initial conditions.
[Functions]
[./ic_func_eta]
  type = ParsedFunction
  value = 0.5*(1.0-1.0*tanh((x-10)))
[../]
[./ic_func_c]
  type = ParsedFunction
  value = 0
[../]
  [./ic_func_pot]
  type = ParsedFunction
  #value=0.001*x-0.1
  value = -0.08*(1.0-tanh((x-10)*2))
[../]
[./ic_func_op]
type = ParsedFunction
value = 0
[../]
[]

# Initial conditions.
[ICs]
  [./eta]
    variable = eta
    type = FunctionIC
    function = ic_func_eta
  [../]
  [./w]
    variable = w
     type = FunctionIC
     function = ic_func_c
  [../]
  [./pot]
    variable = pot
    type = FunctionIC
    function = ic_func_pot
  [../]
[]

# Boundary conditions.
[BCs]
[./Periodic]
    [./auto]
      auto_direction = 'y'
    [../]
 [../]
[./left_eta]
  type = DirichletBC
  variable = 'eta'
  boundary = 'left'
  value = 1
[../]
[./right_eta]
  type = DirichletBC
  variable = 'eta'
  boundary = 'right'
  value = 0
[../]
 [./left_w]
  type = DirichletBC
  variable = 'w'
  boundary = 'left'
  value = 0
[../]
[./right_w]
  type = DirichletBC
  variable = 'w'
  boundary = 'right'
  value = 0.0
[../]
  [./left_pot]
  type = DirichletBC
  variable = 'pot'
  boundary = 'left'
  value = -0.16
[../]
[./right_pot]
  type = DirichletBC
  variable = 'pot'
  boundary = 'right'
  value = 0
[../]
  []

#Kernel Specification
[Kernels]
  [./w_dot]
    type = SusceptibilityTimeDerivative
    variable = w
    f_name = chi
    args = 'w' # in this case chi (the susceptibility) is simply a constant
  [../]
   [./Diffusion1]
    type = MatDiffusion
    variable=w
    D_name=D
   [../]
  [./Diffusion2]
    type = Diff
    variable = w
    cv=eta
    Q_name = zz
    QM_name = DN
    cp=pot
    #args = 'w'
  [../]

  [./Noisew]
    type = LangevinNoise
    variable = w
    amplitude=0.0
  [../]
  [./coupled_etadot]
    type = CoupledSusceptibilityTimeDerivative
    variable = w
    v = eta
    f_name = ft
    args = 'eta'
  [../]
 [./elecN]
   type = Electroneutrality
   variable = pot
   cp=eta
   cv =w
   Q_name = Le1    #before phi
   QM_name=0.
  [../]
 [./coupled_pos]
    type = CoupledSusceptibilityTimeDerivative
    variable = pot
    v = eta
    f_name = ft2
    args = 'eta'
  [../]
  [./BV]
    type = Kinetics
    variable = eta
    f_name = G
    cp=pot
    cv=eta
  [../]
  [./AC_bulk]
    type = AllenCahn
    variable = eta
    f_name = FF
  [../]
  [./AC_int]
    type = ACInterface
    variable = eta
  [../]
 [./Noiseeta]
    type = LangevinNoise
    variable = eta
    amplitude=0.04
  [../]

  [./e_dot]
    type = TimeDerivative
    variable = eta
  [../]
[]

[Materials]
[./constants]
  type = GenericConstantMaterial
# kappa_op: gradient coefficient;  M0:diffucion coefficient of Li+ in electrolyte
#  S1, S2 conductivity of electrode and electrolyte; L: kinetic coefficient; Ls: electrochemical kinetic coefficient; B: Barrier height;
#  es, el: difference in the chemical potential of lithium and neutral components on the electrode/electrolyte phase at initial equilibrium state;
# us, ul: free energy density of the electrode/electrolyte phases. Defined in Ref. 20 and 26 of the main text; A: prefactor; AA: nF/(R*T);
# dv is the ratio of site density for the electrode/electrolyte phases; ft2: normalized used in Equation 4.
  prop_names  = 'kappa_op  M0     S1    S2     L    Ls       B   es       el  zz  A     ul    us    AA  dv  ft2'
  prop_values = '0.3   317.9   1000000 1.19   2.5   0.1   2.4  -13.8  2.631  0 1.0   0.0695 13.8   38.69 4.5  0.0074'
[../]
[./c0]  #sqrtc
  type = DerivativeParsedMaterial
  function = 'exp((w-el)/2.0)/(1+exp(w-el)/2.0)*sqrt(abs(1-h))'
  args = 'w eta'
  f_name = c0
  material_property_names = 'A ul el h(eta)'
  outputs = other
[../]
[./gamma0]  #gamma
  type = DerivativeParsedMaterial
  function = 'exp(-3.105*c0+60.18*c0^3)'
  args = 'w'
  f_name = gamma0
  material_property_names = 'c0(w)'
  outputs = other
[../]
[./liquid_GrandPotential]
  type = DerivativeParsedMaterial
  function = 'ul-A*log(1+exp((w-el)/A))'
  args = 'w'
  f_name = f1
  material_property_names = 'A ul el'
[../]
[./solid_GrandPotential]
  type = DerivativeParsedMaterial
  function = 'us-A*log(1+exp((w-es)/A))'
  args = 'w'
  f_name = f2
  material_property_names = 'A us es'
[../]
[./switching_function]
  type = SwitchingFunctionMaterial
  eta ='eta'
  h_order = HIGH
[../]
[./barrier_function]
  type = BarrierFunctionMaterial
  eta = eta
[../]
[./total_GrandPotential]
  type = DerivativeTwoPhaseMaterial
  args = 'w'
  eta = eta
  fa_name = f1
  fb_name = f2
  derivative_order = 2
  W = 2.4
[../]
[./coupled_eta_function]
  type = DerivativeParsedMaterial
  function = '-(cs*(1+dv)-cl)*dh'  # in this code cs=-cs h=eta dh=1
  args = ' w eta'
  f_name = ft
  material_property_names = 'dh:=D[h,eta] h(eta) dv cs:=D[f2,w] cl:=D[f1,w]'
  derivative_order = 1
[../]
[./susceptibility]
    type = DerivativeParsedMaterial
    function = '-d2F1*(1-h)-d2F2*h*(dv+1)'
    args = 'w'
    f_name = chi
    derivative_order = 1
    #outputs = exodus
    material_property_names = 'h(eta) dv d2F1:=D[f1,w,w] d2F2:=D[f2,w,w]'
  [../]
 [./Diffusion_coefficient]
  type = DerivativeParsedMaterial
  function = '-cl*M0*(1-h)*(1-1.5524*c0+90.2705*c0^3)*exp(-0.9*(-cl*(1-h)*14.89-1))'  #c is -c
  f_name = D
   args = 'eta w'
  derivative_order = 1
  material_property_names = ' M0 cl:=D[f1,w] h(eta) el c0'
[../]
 [./Free]
  type = DerivativeParsedMaterial
  f_name = FF
  material_property_names = 'B'
  args='eta'
  function = 'B*eta*eta*(1-eta)*(1-eta)'
  derivative_order = 1
[../]
[./Migration_coefficient]
  type = DerivativeParsedMaterial     
  function = '-cl*(1-h)*AA*M0*(1-1.5524*c0+90.2705*c0^3)*exp(-0.9*(-cl*(1-h)*14.89-1))'  #c is -c
  args = 'eta w'
  f_name = DN
  derivative_order = 1
  material_property_names = 'M0 AA c0 cl:=D[f1,w] h(eta)'
[../]
  [./Bultervolmer]
      type = DerivativeParsedMaterial
      function = 'Ls*(-cs*h*exp(pot*AA/2.)+14.89*cl*(1-h)*gamma0*exp(-pot*AA/2.))*dh'
      args = 'pot eta w'
      f_name = G
     derivative_order = 1
      material_property_names = 'cs:=D[f2,w] Ls dh:=D[h,eta] h(eta) gamma0(w) cl:=D[f1,w] AA'
      outputs = other
    [../]
[./eta]
  type = ParsedMaterial
  f_name = etao
  args='eta'
  function = 'eta'
[../]
[./concentration]
  type = ParsedMaterial
  f_name = c
  args='eta w'
  material_property_names = 'h(eta) dFl:=D[f1,w]'
  function = '-14.89*dFl*(1-h)'
 outputs = other
[../]
[./Le1]
type = DerivativeParsedMaterial
f_name = Le1
args = 'eta'
material_property_names = 'S1 S2 h(eta)'
function = 'S1*h+S2*(1-h)'
 #outputs = exodus
 derivative_order = 1
[../]
[]

[GlobalParams]
enable_jit = false           # We are having some trouble with JIT, just forget about it
[]

[Postprocessors]
[./ETA]
  type = ElementIntegralMaterialProperty
  mat_prop = etao
  execute_on = 'initial timestep_end'
[../]
[]

[Preconditioning]
  [./SMP]
    type = SMP
    full = true
    petsc_options_iname = '-pc_type -ksp_grmres_restart -sub_ksp_type -sub_pc_type -pc_asm_overlap'
    petsc_options_value = 'asm      121                  preonly       lu           2'
  [../]
[]

[Executioner]
  type = Transient
  scheme = bdf2
  solve_type =Newton
  l_max_its = 50
  l_tol = 1e-4
  nl_max_its = 20
  nl_rel_tol = 1e-6
  nl_abs_tol = 1e-6
  dt=0.008
  end_time = 400
[]

[Outputs]
  exodus = false
  csv = true
  execute_on = 'TIMESTEP_END'
  [./other]        # creates *_other.e
     type = Exodus
     interval = 800
  [../]
[]
