# Supplementary material for: Localized Recrystallization of a Lithium-Metal Anode during Fast Stripping in High-Activity Liquid Electrolytes
Source: ACS Appl Mater Interfaces. 2023 Jan 30;15(5):6639–46. doi: 10.1021/acsami.2c17379 (PMC10041533; doi:10.1021/acsami.2c17379)
Supplement: Supplementary file 2 — am2c17379_si_002.zip [file am2c17379_si_002.zip › moose_code/kernels/Diff.C]

#include "Diff.h"

registerMooseObject("electrodepApp", Diff);

template <>
InputParameters
validParams<Diff>()
{
  InputParameters params = validParams<Kernel>();
  params.addClassDescription(
      "Add in Diff,subroutine for addtional terms in diffusion equation -[delQdel(cp)+delQNdel(cv)]");
  params.addParam<MaterialPropertyName>("Q_name","The mobility for Diff used with the kernel for phi");
  params.addParam<MaterialPropertyName>("QM_name","The mobility for Diff used with th kernel for c");
  params.addRequiredCoupledVar(
      "cp", "applied potential");
  params.addRequiredCoupledVar(
      "cv", "coupled variable");
  return params;
}

Diff::Diff(const InputParameters & parameters)
: DerivativeMaterialInterface<Kernel>(parameters),
  _cp_var(coupled("cp")),
  _cp(coupledValue("cp")),
  _cv_var(coupled("cv")),
  _cv(coupledValue("cv")),
  _grad_cp(coupledGradient("cp")),
  _grad_cv(coupledGradient("cv")),
  _Q(getMaterialProperty<Real>("Q_name")),
  _QM(getMaterialProperty<Real>("QM_name")),
  _dQ(getMaterialPropertyDerivative<Real>("Q_name", _var.name())),
  _dQv(getMaterialPropertyDerivative<Real>("Q_name", getVar("cv", 0)->name())),
  _dQMv(getMaterialPropertyDerivative<Real>("QM_name", getVar("cv", 0)->name())),
  _dQp(getMaterialPropertyDerivative<Real>("Q_name", getVar("cp", 0)->name())),
  _dQMp(getMaterialPropertyDerivative<Real>("QM_name", getVar("cp", 0)->name())),
  _dQM(getMaterialPropertyDerivative<Real>("QM_name", _var.name()))
{
}

Real
Diff::computeQpResidual()
{
  return _Q[_qp]*_grad_cv[_qp]*_grad_test[_i][_qp]+_QM[_qp]*_grad_cp[_qp]*_grad_test[_i][_qp];
}

Real
Diff::computeQpJacobian()
{
  return _dQ[_qp]*_grad_cv[_qp]*_grad_test[_i][_qp]*_phi[_j][_qp]
         +_dQM[_qp]*_grad_cp[_qp]*_grad_test[_i][_qp]*_phi[_j][_qp];
}
Real
Diff::computeQpOffDiagJacobian(unsigned int jvar)
{
  if (jvar == _cp_var)
    return _QM[_qp]*_grad_phi[_j][_qp]*_grad_test[_i][_qp]+_dQp[_qp]*_grad_cv[_qp]*_grad_test[_i][_qp]*_phi[_j][_qp]
      +_dQMp[_qp]*_grad_cp[_qp]*_grad_test[_i][_qp]*_phi[_j][_qp];
  else  if (jvar == _cv_var)
    return _Q[_qp]*_grad_phi[_j][_qp]*_grad_test[_i][_qp]+_dQv[_qp]*_grad_cv[_qp]*_grad_test[_i][_qp]*_phi[_j][_qp]
      +_dQMv[_qp]*_grad_cp[_qp]*_grad_test[_i][_qp]*_phi[_j][_qp];
   else
     return 0;
}
