# Supplementary material for: Localized Recrystallization of a Lithium-Metal Anode during Fast Stripping in High-Activity Liquid Electrolytes
Source: ACS Appl Mater Interfaces. 2023 Jan 30;15(5):6639–46. doi: 10.1021/acsami.2c17379 (PMC10041533; doi:10.1021/acsami.2c17379)
Supplement: Supplementary file 2 — am2c17379_si_002.zip [file am2c17379_si_002.zip › moose_code/kernels/Electroneutrality.C]

#include "Electroneutrality.h"

registerMooseObject("electrodepApp", Electroneutrality);

template <>
InputParameters
validParams<Electroneutrality>()
{
  InputParameters params = validParams<Kernel>();
  params.addClassDescription(
      "Add in electroneutrality");
  params.addParam<MaterialPropertyName>("Q_name","The mobility for electronutrality used with the kernel for phi");
  params.addParam<MaterialPropertyName>("QM_name","The mobility for electronutrality used with th kernel for c");
  params.addRequiredCoupledVar(
      "cp", "chemical potential");
  params.addRequiredCoupledVar(
      "cv", "coupled variable");
  return params;
}

Electroneutrality::Electroneutrality(const InputParameters & parameters)
: DerivativeMaterialInterface<Kernel>(parameters),
	_cp_var(coupled("cp")),
	_cp(coupledValue("cp")),
        _cv_var(coupled("cv")),
        _cv(coupledValue("cv")),
	_grad_cp(coupledGradient("cp")),
	_Q(getMaterialProperty<Real>("Q_name")),
	_QM(getMaterialProperty<Real>("QM_name")),
	_dQ(getMaterialPropertyDerivative<Real>("Q_name", getVar("cp", 0)->name())),
        _dQv(getMaterialPropertyDerivative<Real>("Q_name", getVar("cv", 0)->name())),
        _dQMv(getMaterialPropertyDerivative<Real>("QM_name", getVar("cv", 0)->name())),
        _dQM(getMaterialPropertyDerivative<Real>("QM_name", getVar("cp", 0)->name()))
{
}

Real
Electroneutrality::computeQpResidual()
{
  return _Q[_qp] * _grad_u[_qp] * _grad_test[_i][_qp] + _QM[_qp] * _grad_cp[_qp] * _grad_test[_i][_qp];
}

Real
Electroneutrality::computeQpJacobian()
{
  return _Q[_qp]*_grad_phi[_j][_qp]* _grad_test[_i][_qp];
}

Real
Electroneutrality::computeQpOffDiagJacobian(unsigned int jvar)
{
   if (jvar == _cp_var)
     return _QM[_qp]*_grad_phi[_j][_qp]*_grad_test[_i][_qp]+_dQ[_qp]*_grad_u[_qp]*_grad_test[_i][_qp]*_phi[_j][_qp] +_dQM[_qp]*_grad_cp[_qp]*_grad_test[_i][_qp]*_phi[_j][_qp];
   else if (jvar == _cv_var)
     return  _dQv[_qp]*_grad_u[_qp]*_grad_test[_i][_qp]*_phi[_j][_qp]+_dQMv[_qp]*_grad_cp[_qp]*_grad_test[_i][_qp]*_phi[_j][_qp];
   else
     return 0;
}
