# Supplementary material for: Localized Recrystallization of a Lithium-Metal Anode during Fast Stripping in High-Activity Liquid Electrolytes
Source: ACS Appl Mater Interfaces. 2023 Jan 30;15(5):6639–46. doi: 10.1021/acsami.2c17379 (PMC10041533; doi:10.1021/acsami.2c17379)
Supplement: Supplementary file 2 — am2c17379_si_002.zip [file am2c17379_si_002.zip › moose_code/kernels/Diff.h]

/****************************************************************/
/* MOOSE - Multiphysics Object Oriented Simulation Environment  */
/*                                                              */
/*          All contents are licensed under LGPL V2.1           */
/*             See LICENSE for full restrictions                */
/****************************************************************/
#ifndef Diff_H
#define Diff_H

#include "Kernel.h"
#include "DerivativeMaterialInterface.h"

class Diff;

template <>
InputParameters validParams<Diff>();

class Diff: public DerivativeMaterialInterface<Kernel>
{
public:
  Diff(const InputParameters & parameters);

protected:
  virtual Real computeQpResidual() override;
  virtual Real computeQpJacobian() override;
  virtual Real computeQpOffDiagJacobian(unsigned int jvar) override;
  unsigned int _cp_var;
  const VariableValue & _cp;
  unsigned int _cv_var;
  const VariableValue & _cv;
  const VariableGradient & _grad_cp;
  const VariableGradient & _grad_cv;
  /// Mobility
  const MaterialProperty<Real> & _Q;
  const MaterialProperty<Real> & _QM;
  const MaterialProperty<Real> & _dQ;
  const MaterialProperty<Real> & _dQv;
  const MaterialProperty<Real> & _dQMv;
  const MaterialProperty<Real> & _dQp;
  const MaterialProperty<Real> & _dQMp;
  const MaterialProperty<Real> & _dQM;
  /// Interfacial parameter
};

#endif // Diff_H
